# Supplementary material for: Prospective Randomized Comparison of Opioid-Based Versus Non-Opioid-Based Anaesthetic Protocols for Endobronchial Ultrasound-Guided Transbronchial Needle Aspiration (EBUS-TBNA)
Source: J Clin Med. 2025 Mar 14;14(6):1964. doi: 10.3390/jcm14061964 (PMC11943042; doi:10.3390/jcm14061964)
Supplement: Supplementary file 1 [file jcm-14-01964-s001.zip]

Archive with 2 entries (2 files):
- SuppMat2_comorbidities.pdf
- SuppMat1_questions.pdf
